# Supplementary material for: Decoding Light-Spreading Intensity Effects on the Sensory Quality and Volatile Compounds of Green Tea: An Integrated GC-E-Nose and Targeted Metabolomics Analysis
Source: Foods. 2025 Apr 10;14(8):1313. doi: 10.3390/foods14081313 (PMC12027006; doi:10.3390/foods14081313)
Supplement: Supplementary file 1 [file foods-14-01313-s001.zip]

Archive with 1 entries (1 files):
- foods-3507786-supplementary.pdf
